# Supplementary material for: Common miRNAs of Osteoporosis and Fibromyalgia: A Review
Source: Int J Mol Sci. 2023 Aug 31;24(17):13513. doi: 10.3390/ijms241713513 (PMC10488272; doi:10.3390/ijms241713513)
Supplement: Supplementary file 1 [file ijms-24-13513-s001.zip]

Archive with 1 entries (1 files):
- ijms-2525777-supplementary.pdf
